# Supplementary material for: Evaluation of a photographic food atlas as a tool for quantifying food portion size in the United Arab Emirates
Source: PLoS One. 2018 Apr 26;13(4):e0196389. doi: 10.1371/journal.pone.0196389 (PMC5919643; doi:10.1371/journal.pone.0196389)
Supplement: S1 File — (XLSX) [file pone.0196389.s001.xlsx]

## Sheet: Study 1 Data
Participant_Code	Setting	Age	Gender	Weight	Height	Occupation	Nationality	Education	Atlas	Food_1_Biryani_Rice_Intake	Food_1_Biryani_Rice_Estimated	Food_2_Boiled_White_Rice_Intake	Food_2_Boiled_White_Rice_Estimated	Food_3_Corn_Flakes_Intake	Food_3_Corn_Flakes_Estimated	Food_4_French_Fries_Intake	Food_4_French_Fries_Estimated	Food_5_Meat_Curry_Intake	Food_5_Meat_Curry_Estimated	Food_6_Cucumber_Intake	Food_6_Cucumber_Estimated	Food_7_Tomatoes_Intake	Food_7_Tomatoes_Estimated	Food_8_Coleslaw_Intake	Food_8_Coleslaw_Estimated	Food_9_Fattoush_Intake	Food_9_Fattoush_Estimated	Food_10_Tabouleh_Intake	Food_10_Tabouleh_Estimated	Food_11_Cream_Cheese_Intake	Food_11_Cream_Cheese_Estimated	Food_12_Chocolate_Cake_Gateaux_Intake	Food_12_Chocolate_Cake_Gateaux_Estimated	Food_13_Soup_Intake	Food_13_Soup_Estimated
1	1	20	2	46	150.5	1	1	2	1
2	1	62	1	95	174	2	2	3	2			316	224
3	1	55	2	90	160	3	2	3	2	97	175													93	48
4	1	46	2	69	170	2	2	2	2			39	85			49	112
5	1	25	1	77	180	2	2	3	2			131	177
6	1	56	1	98	170	2	2	4	1	175	408																					38	97
7	1	37	2	64	159	2	1	3	1	175	253															88	213
8	1	29	2	51	154	2	1	3	1			85	85					173	173											38	38
9	1	46	2	76	154	2	1	1	1	175	253															150	150
10	1	58	2	53	158	3	1	1	1	97	175															88	150	75	75
11	1	26	1	76	173	2	2	4	2							65	160
12	1	28	2	55	152	2	1	4	1			131	131																					145	145
13	1	24	2	46	158	4	1	3	1																					27	27
14	1	25	2	53	158	1	1	3	1											58	58	53	53							27	17
15	1	29	2	65.3	154	2	1	1	1	97	97					41	41									88	275
16	1	24	2	58	159	2	2	1	1							41	207					106	93			88	338
17	1	46	2	59.8	154	2	1	1	1	175	331															88	150
18	1	24	2	68	169	4	1	3	1			85	131							58	28
19	1	24	2	61	163	2	2	3	2											43	21
20	1	18	2	65	150	1	1	2	1			131	131			88	88																	145	201
21	1	58	1	74	176	2	2	3	2			362	225							51	36
22	1	48	2	65	160	4	2	2	2			270	131							58	28
23	1	40	2	69	179	3	1	2	1					52	67													169	169			136	175
24	1	46	1	99	183	2	1	3	1																							136	155
25	1	49	2	74	156	2	1	3	2											21	21	27	14
26	1	40	2	54	149	2	2	1	2											6	6
27	1	52	1	68	162	2	2	3	2													27	27
28	1	29	2	65	167.8	2	1	3	2			85	131													88	88
29	1	32	2	70	167	2	1	4	2																	88	88
30	1	30	2	58.8	158	2	1	4	2			39	39													150	88
31	1	56	1	81	182	2	2	3	1
32	1	43	2	68	164	3	2	2	1
33	1	46	2	72	165	2	2	3	1			270	270
34	1	49	1	90	176	2	2	3	1			316	316
35	1	20	1	78	175	1	2	2	1					60	67	112	112							3	138
36	1	19	2	57	157	1	1	2	2													80	40
37	1	63	1	98	173	2	2	4	1			316	224													88	88
38	1	51	2	88	159		2	3	1			224	177													213	150
39	1	40	2	78	153	3	1	2	2			39	85													88	88
40	1	45	1	99	174	2	1	3	2																	88	150
41	1	23	2	58	160	4	1	3	1			85	39
42	1	47	2	60	155	3	1	3	1	253	486																			6	17
43	1	46	2	78	155	3	1	1	1			177	177									93	93
44	1	30	2	77	161	4	1	2	1																	275	275
45	1	30	1	70	182	2	2	3	1											36	28	53	40							17	17
46	1	25	2	65	169	1	1	3	2			177	131					89	89									44	44					89	145
47	1	18	2	65	168	1	2	1	1			224	177
48	1	21	2	59	162	1	2	2	1			177	177
49	1	23	2	42	152	1	2	2	1							112	112									150	150							145	201
50	1	20	2	44	158	1	2	2	1							41	65																	201	3
51	1	18	2	55	153	1	2	2	1																									145	89
52	1	22	2	67	170	1	2	2	1							136	136															77	155
53	1	21	2	59	163	1	2	2	1							65	88									88	150					77	77
54	1	21	2	99	163	1	2	2	1							207	112							93	138
55	1	23	2	46	159	1	1	2	1							41	136																	145	257
56	1	23	2	56	165	1	2	2	1							65	65	131	131							88	88							145	145
57	1	22	2	54	167	1	2	2	1																									145	145
58	1	21	2	55.3	154	1	2	2	1							41	41									88	150							201	257
59	1	20	2	54	151	1	2	2	1							112	65	89	89													97	97	145	145
60	1	21	2	58	164	1	2	2	1							65	65							93	138							38	58	89	89
61	1	21	2	72	163	1	2	2	1							65	41							93	138
62	1	23	2	54	160	1	2	2	1							88	65									150	150					38	38
63	1	22	2	55.7	163	1	2	2	1															93	138
64	1	22	2	70	160	1	2	2	1							207	65							93	138
65	1	24	2	60	161	1	2	2	1									173	173															145	145
66	1	23	2	51	162	1	1	2	1																	88	275
67	1	22	2	49	157	1	1	2	2			85	85					47	47							88	150
68	1	19	2	51	160	1	1	2	2			224	224					89	131							88	150							145	145
69	1	21	2	67	154	1	1	2	2																	88	150
70	1	23	2	66	173	1	2	2	1													40	27							6	17
71	1	21	2	73	155	1	2	2	2																					17	17
72	1	23	2	56	158	1	2	2	1											58	43	40	27							17	27
73	1	27	2	60	162	1	1	3	2											58	21									6	17
74	1	20	2	60	156	1	2	2	1											58	51									17	27
75	1	22	2	45	158	1	1	2	1	97	253															88	88
76	1	23	2	55	168	1	2	2	1											36	43	53	40							17	27
77	1	22	2	65	153	1	2	2	2													40	40
78	1	23	2	53	161	1	2	2	1							112	183	173	173
79	1	22	2	70	163	1	1	2	1											36	51	27	40							6	27
80	1	19	2	42	154	1	1	2	1	97	331															88	88			27	27
81	1	22	2	47	155	1	2	2	1					23	45					43	43	14	14							17	27
82	1	22	2	95	155	1	1	2	1											36	36	27	27							17	17
83	1	22	2	68	170	1	2	2	1					23	52					58	51	27	27							17	27
84	1	24	2	51	150	1	1	2	1
85	1	19	2	62.7	167	1	2	2	2					31	16					58	36	53	40
86	1	23	2	60	159	1	1	2	1																	275	275
87	1	25	2	58	160	1	1	3	1			177	177									53	53
88	1	21	2	78	161	1	2	2	1							112	136									88	150
89	1	22	2	49	159	1	2	2	1							41	112							48	48
90	1	20	2	53	160	1	2	2	1																	88	88
91	1	21	2	117	152	1	2	2	1							112	136									88	213							145	201
92	1	24	2	58	171	1	2	2	2					23	60
93	1	20	2	60	170	1	2	2	2	175	331					41	112							48	93
94	1	21	2	88.5	154	1	1	2	1			131	177
95	1	21	2	61	170	1	2	2	2																	88	213
96	1	21	2	57	150	1	1	2	1			131	131													88	150							89	89
97	1	19	2	78	150	1	1	2	1			177	131																					145	201
98	1	23	2	60	152	1	1	2	1	97	175															88	150	44	44
99	1	19	2	50	163	1	1	2	1	175	331																	44	44
100	1	22	2	73	158	1	1	2	1
101	1	18	2	68.4	159	1	1	2	1			85	85													88	88
102	1	21	2	72	157	1	2	2	1																	150	213
103	1	23	2	60	169	1	2	2	1																									201	201
104	1	18	2	68	155	1	1	2	1					67	38															27	17
105	1	22	2	79.2	164	1	1	2	1					52	38											525	400
106	1	19	2	63.6	158	1	1	2	1			177	177			41	41									88	88
107	1	22	2	47	158	1	2	2	1																	88	88					97	97
108	1	21	2	55	163	1	2	2	1							88	88									150	213					38	38	201	201
109	1	22	2	86	162	1	2	2	1																	338	400
110	1	21	2	58	160	1	1	2	1			177	177
111	1	22	2	64	168	1	1	2	1			85	39
112	1	21	2	45	148	1	2	2	1									47	131													116	155	289	201
113	1	24	2	63	162	1	2	2	1							160	136	47	173									44	44
114	1	22	2	68	167	1	2	2	1							41	88											107	75
115	1	21	2	49	169	1	2	2	1							112	112											107	138
116	1	22	2	50	160	1	2	2	1							112	65			58	51
117	1	22	2	55	167	1	1	2	1							207	160	47	173															201	201
118	1	22	2	65	163	1	2	2	1									131	257	43	51			228	228									201	201
119	1	20	2	61	149	1	2	2	1							112	136									88	150
120	1	22	2	55	160	1	2	2	1							207	136					106	80
121	1	24	2	89	179	1	1	2	1																			169	107			136	175
122	1	22	2	74	167	1	2	2	1							41	160									150	150							201	257
123	1	20	2	55	154	1	1	2	1			270	224													150	275					116	175
124	1	20	1	78	177	1	2	2	2											28	21	27	27
125	1	23	2	57	152	1	1	2	2											21	28
126	1	23	2	78	164	1	2	2	1							183	112															97	116
127	1	22	2	51.5	162.5	1	2	2	1							88	88																	89	145
128	1	23	2	65	172	1	2	2	1
129	1	24	2	44	154	2	1	3	1			177	85	23	31											88	150
130	1	25	1	65	177	2	1	3	1																									33	201
131	1	19	2	45	159	1	1	2	1			131	224	31	67																			89	201
132	1	22	2	60.2	154	1	1	2	1																			138	75
