# Supplementary material for: Evaluation of a photographic food atlas as a tool for quantifying food portion size in the United Arab Emirates
Source: PLoS One. 2018 Apr 26;13(4):e0196389. doi: 10.1371/journal.pone.0196389 (PMC5919643; doi:10.1371/journal.pone.0196389)
Supplement: S2 File — (XLSX) [file pone.0196389.s002.xlsx]

## Sheet: Sheet1
Participant_Code	Setting	Age	Gender	Weight	Height	Occupation	Nationality	Education	Atlas	Food_1_Biryani_Rice_Intake	Food_1_Biryani_Rice_Estimated	Food_2_Harees_Intake	Food_2_Harees_Estimated	Food_3_Meat_Biryani_Intake	Food_3_Meat_Biryani_Estimated	Food_4_Threed_Intake	Food_4_Threed_Estimated	Food_5_Fattoush_Intake	Food_5_Fattoush_Estimated	Food_6_Fruit_Salad_Intake	Food_6_Fruit_Salad_Estimated	Food_7_Ummail_Intake	Food_7_Ummail_Estimated	Food_8_Khabisa_Intake	Food_8_Khabisa_Estimated	Food_9_Balaleet_Intake	Food_9_Balaleet_Estimated
136	2	19	2	59	166	1	2	2	1	97	97			81	81			88	88	89	89	45	45
137	2	19	2	70	168	1	2	2	1			212	212	261	171			88	88	214	139	285	205
138	2	28	2	72	164	2	1	3	1	97	97	80	146									245	165	40	63
139	2	18	2	65	165	1	2	2	1					81	171			88	88	64	39	45	45			40	92
140	2	50	1	93	188	2	2	4	1	97	97					100	245	88	88			165	85			144	144
141	2	45	2	62	158	2	2	4	1	97	97					100	100	88	88	89	139	85	165
142	2	19	2	63	166	1	2	2	1					81	261	172	245	150	150	164	164					92	196
143	2	20	2	66	168	1	2	2	1	97	253	146	146			100	172	88	88	89	139
144	2	22	2	72	169	1	1	2	1					171	441			88	88	39	114	125	125	63	109
145	2	23	2	50.9	156	1	1	2	1			80	80			100	100			89	114	85	165	63	40
146	2	45	2	80	167	2	2	4	1			80	80	171	261	100	100	88	338	164	164	85	85
147	2	35	2	72	178	2	2	4	1					171	351	100	172	88	213					63	196	92	196
148	2	52	1	72.3	164	2	2	4	1					81	441	172	462	88	150			125	325	40	155
149	2	23	2	40	156	1	1	2	1			80	80	81	81	1722	100	88	150			45	45
150	2	23	2	57	162	1	2	2	1	97	331	80	278					88	213	164	214			40	40
151	2	37	2	90	167	2	2	4	1	97	97							88	88	39	39	85	45			40	40
152	2	21	2	61	165	1	2	2	1			146	212					88	275	64	139	165	165			40	40
153	2	34	1	78	179	2	2	4	1					171	81			150	275	64	114					144	92
154	2	32	1	83	177.5	2	2	4	1			80	80	171	81	100	245			114	89					40	92
155	2	22	2	57	160	1	1	2	1			146	212					88	275			125	65	40	40	40	40
156	2	23	2	52	153	1	1	2	1					100	100			88	88
157	2	23	2	58	160	1	1	2	1			146	146	100	171			88	88			85	85	40	63
158	2	23	2	73	162	1	1	2	1	97	253	80	80					88	150			85	45	40	40
159	2	22	2	48	160	1	2	2	1	97	97	80	146			245	245					85	85
160	2	24	2	54	160	1	1	2	1			80	80	100	171	172	100	88	88			85	85
161	2	22	2	85	168	1	2	2	1					171	171	100	100	88	88
162	2	19	2	50	151	1	2	2	1			80	146	100	81	100	100	88	213			45	45
163	2	19	2	49	161	1	2	2	1			80	146	100	81			88	213			45	45
164	2	22	2	64	163	1	1	2	1									88	88			125	245			92	300
165	2	26	2	66	153	1	2	2	1	97	564	80	80			100	100	150						40	63
166	2	25	2	55	155	1	2	2	1	97	175	80	80					88	213					40	40
167	2	21	2	105	164	1	2	2	1	175	253	80	146					88	150			85	65
168	2	22	2	45	150	1	2	2	1			80	80			100	100	88	150					40	40	40	92
169	2	21	2	117	152	1	2	2	1	97	253	80	80					88	88			125	65
170	2	23	2	53	167	1	1	2	1			80	278			100	100	88	88			45	85
171	2	20	2	50	150	1	2	2	1	97	253							88	275			45	85			40	92
172	2	21	2	78	164	1	2	2	1					100	441							125	125
173	2	24	2	58	161	1	1	3	1	97	253	80	80					88	150			45	85
174	2	21	2	61	170	1	2	2	1	97	97							88	88			85	125
175	2	22	2	45	155	1	2	2	1	97	97	80	80					88	150			45	45
176	2	23	2	57	154	1	1	2	1	97	175	80	278													40	144
177	2	21	2	66	154	1	1	2	1	97	97	146	146					88	88							40	92
178	2	22	2	50	156	1	1	2	1	97	175	146	212			100	245	88	88			45	245
179	2	23	2	43.6	152	1	2	2	1	97	175							88	88
180	2	21	2	38.5	145	1	1	2	1	97	175	146	146					88	88					63	63
181	2	22	2	95	155	1	1	2	1			80	146			100	172									92	196
182	2	21	2	60	161	1	1	2	1							100	100	88	213	164	189	125	45			92	92
183	2	25	2	57	160	2	1	3	1	175	253							88	88			85	85			40	40
184	2	19	2	60	162	1	2	2	1	175	408									164	189	125	125
185	2	37	1	95	176	2	2	4	1					81	261			88	150	139	214			40	40	92	92
186	2	19	2	60	167	1	1	2	1	175	253	146	268			100	318	88	275			205	65
187	2	27	2	59	160	2	1	3	1	97	97	212	212					88	88					40	40	40	40
188	2	20	2	54	160	1	2	2	1	97	97	80	80					88	150	64	64	45	85
189	2	21	2	53	160	1	1	2	1	97	175	278	410			100	172
190	2	27	2	60	165	1	1	2	1	97	97	80	80			100	100	88	88
191	2	21	2	62	159	1	2	2	1			80	80					275	338	139	139			40	40
192	2	23	2	56	159	1	2	2	1			80	80	81	171	100	100	88	88							40	40
193	2	57	1	75	174	2	2	4	1			80	80					88	88			85	65	40	63
194	2	23	2	65	166	2	2	2	1	97	408	80	278					88	275	139	214					40	40
195	2	21	2	54	155	1	1	2	1	97	175	80	80			100	100
196	2	19	2	49	165	1	2	2	1			80	146											40	40
197	2	22	2	65	162	1	1	2	1			80	80	81	261	100	100	88	213							40	92
