# Supplementary material for: Evaluation of a photographic food atlas as a tool for quantifying food portion size in the United Arab Emirates
Source: PLoS One. 2018 Apr 26;13(4):e0196389. doi: 10.1371/journal.pone.0196389 (PMC5919643; doi:10.1371/journal.pone.0196389)
Supplement: S3 File — (XLSX) [file pone.0196389.s003.xlsx]

## Sheet: Sheet1
Local Food Names Used in Study 1 and Study 2 Data
Test Food	Test Food Local Name
Spicy rice	Biryani rice
Rice with meat	Biryani meat
Green salad with bread	Fattoush
Burghul parsley salad	Tabouleh
Crushed wheat with meat	Harees
Bread with meat stew	Threed
Bread pudding	Ummali
Wheat pudding	Khabeesa
Fried vermicelli	Balaleet
Local food names are used in the data to be conistent with names used in the UAE Food Atlas
